# Supplementary material for: ﻿Integrative delimitation of a new Epeorus (Caucasiron) (Ephemeroptera, Heptageniidae) from the Caucasus with a supplement to the identification guide of Caucasian and Irano-Anatolian species
Source: Zookeys. 2024 Oct 9;1214:265–79. doi: 10.3897/zookeys.1214.131266 (PMC11484638; doi:10.3897/zookeys.1214.131266)
Supplement: XML Treatment for Epeorus (Caucasiron) abditus [file zookeys.1214.131266-treatment1.xml]

<!DOCTYPE tp:taxon-treatment
  PUBLIC "-//TaxonX//DTD Taxonomic Treatment Publishing DTD v0 20100105//EN" "tax-treatment-NSO.dtd">
<tp:taxon-treatment xmlns:tp="http://www.plazi.org/taxpub"><tp:treatment-meta><kwd-group><label>Taxon classification</label><kwd>
                <named-content content-type="kingdom">Animalia</named-content>
              </kwd><kwd>
                <named-content content-type="order">Ephemeroptera</named-content>
              </kwd><kwd>
                <named-content content-type="family">Heptageniidae</named-content>
              </kwd></kwd-group><mixed-citation publication-type="journal"><person-group><name><surname>Hrivniak</surname><given-names>Ľuboš</given-names></name><name><surname>Sroka</surname><given-names>Pavel</given-names></name><name><surname>Türkmen</surname><given-names>Gencer</given-names></name><name><surname>Martynov</surname><given-names>Alexander V.</given-names></name><name><surname>Bojková</surname><given-names>Jindřiška</given-names></name></person-group><article-title>﻿Integrative delimitation of a new <italic><tp:taxon-name><tp:taxon-name-part taxon-name-part-type="genus" reg="Epeorus">Epeorus</tp:taxon-name-part></tp:taxon-name></italic> (<italic><tp:taxon-name><tp:taxon-name-part taxon-name-part-type="genus" reg="Epeorus"/><tp:taxon-name-part taxon-name-part-type="subgenus" reg="Caucasiron">Caucasiron</tp:taxon-name-part></tp:taxon-name></italic>) (<tp:taxon-name><tp:taxon-name-part taxon-name-part-type="order">Ephemeroptera</tp:taxon-name-part></tp:taxon-name>, <tp:taxon-name><tp:taxon-name-part taxon-name-part-type="family">Heptageniidae</tp:taxon-name-part></tp:taxon-name>) from the Caucasus with a supplement to the identification guide of Caucasian and Irano-Anatolian species</article-title><source>Zookeys</source><day>09</day><month>10</month><year>2024</year><volume>1214</volume><fpage>265</fpage><lpage>279</lpage><pub-id pub-id-type="doi">10.3897/zookeys.1214.131266</pub-id></mixed-citation></tp:treatment-meta><tp:nomenclature><label>﻿</label><tp:taxon-name><object-id xmlns:xlink="http://www.w3.org/1999/xlink" content-type="arpha" xlink:type="simple">C52E90E5-6939-5E37-A555-1C76AB307B2C</object-id><tp:taxon-name-part taxon-name-part-type="genus" reg="Epeorus">Epeorus</tp:taxon-name-part> (<tp:taxon-name-part taxon-name-part-type="subgenus" reg="Caucasiron">Caucasiron</tp:taxon-name-part>) <tp:taxon-name-part taxon-name-part-type="species" reg="abditus">abditus</tp:taxon-name-part><object-id xmlns:xlink="http://www.w3.org/1999/xlink" content-type="zoobank" xlink:type="simple">https://zoobank.org/AF0C3D08-A97C-483C-A766-9B3F9CFE6113</object-id></tp:taxon-name><tp:taxon-authority>Hrivniak &amp; Sroka</tp:taxon-authority><tp:taxon-status xmlns:xlink="http://www.w3.org/1999/xlink" xlink:type="simple">sp. nov.</tp:taxon-status><xref ref-type="fig" rid="F4">Figs 4</xref><xref ref-type="fig" rid="F5">, 5</xref></tp:nomenclature><tp:treatment-sec sec-type="type material" id="SECID0EPDAE"><title>Type material.</title><p><bold><italic>Holotype</italic></bold> • female larva (<abbrev xmlns:xlink="http://www.w3.org/1999/xlink" xlink:title="GenBank" id="ABBRID0E1DAE" xlink:type="simple">GB</abbrev>: <ext-link xmlns:xlink="http://www.w3.org/1999/xlink" xlink:href="PP987170" ext-link-type="gen" xlink:type="simple">PP987170</ext-link>), Türkiye: Artvin Province, Camili Village, unnamed mountain stream, 1599 m a.s.l.; <named-content xmlns:xlink="http://www.w3.org/1999/xlink" content-type="dwc:verbatimCoordinates" xlink:type="simple"><named-content content-type="geo-json" specific-use="{&#34;type&#34;:&#34;Point&#34;,&#34;coordinates&#34;:[42.401111,41.401111]}" id="NCID0EGEAE" xlink:type="simple">41°24'04"N, 42°24'04"E</named-content></named-content>; code: CAM 6, 25.7.2016, G. Türkmen leg.</p><p><bold><italic>Paratypes</italic></bold> • 1 larva (mounted on slide), same data as holotype • 1 larva (<abbrev xmlns:xlink="http://www.w3.org/1999/xlink" xlink:title="GenBank" id="ABBRID0ESEAE" xlink:type="simple">GB</abbrev>: <ext-link xmlns:xlink="http://www.w3.org/1999/xlink" xlink:href="PP987171" ext-link-type="gen" xlink:type="simple">PP987171</ext-link>; mounted on slide), Georgia: Adjara, Kobuleti district, vicinity of Khino (Didvake) village, Kintrishi River, 792 m a.s.l.; <named-content xmlns:xlink="http://www.w3.org/1999/xlink" content-type="dwc:verbatimCoordinates" xlink:type="simple"><named-content content-type="geo-json" specific-use="{&#34;type&#34;:&#34;Point&#34;,&#34;coordinates&#34;:[42.044722,41.716944]}" id="NCID0E5EAE" xlink:type="simple">41°43'01"N, 42°02'41"E</named-content></named-content>; code: No6, 19.4.2013, A.V. Martynov leg • 1 larva (<abbrev xmlns:xlink="http://www.w3.org/1999/xlink" xlink:title="GenBank" id="ABBRID0EDFAE" xlink:type="simple">GB</abbrev>: <ext-link xmlns:xlink="http://www.w3.org/1999/xlink" xlink:href="PP987168" ext-link-type="gen" xlink:type="simple">PP987168</ext-link>, mouthparts mounted on slide), Georgia: Kakheti Province, South of Alazani Pass, Stori River, 1514 m a.s.l.; <named-content xmlns:xlink="http://www.w3.org/1999/xlink" content-type="dwc:verbatimCoordinates" xlink:type="simple"><named-content content-type="geo-json" specific-use="{&#34;type&#34;:&#34;Point&#34;,&#34;coordinates&#34;:[45.495694,42.243083]}" id="NCID0EPFAE" xlink:type="simple">42°14'35.1"N, 45°29'44.5"E</named-content></named-content>; code GEO60/2019, 3.5.2019; Ľ. Hrivniak leg • 1 larva, Russia: Kabardino-Balkaria, vicinity of Terskol village, left tributary of Baksan River, 2192 m a.s.l.; <named-content xmlns:xlink="http://www.w3.org/1999/xlink" content-type="dwc:verbatimCoordinates" xlink:type="simple"><named-content content-type="geo-json" specific-use="{&#34;type&#34;:&#34;Point&#34;,&#34;coordinates&#34;:[42.563611,43.241944]}" id="NCID0EXFAE" xlink:type="simple">43°14'31"N, 42°33'49"E</named-content></named-content>; 19.5.2013, V.V. Martynov leg • 2 larvae (one barcoded, <abbrev xmlns:xlink="http://www.w3.org/1999/xlink" xlink:title="GenBank" id="ABBRID0E3FAE" xlink:type="simple">GB</abbrev>: <ext-link xmlns:xlink="http://www.w3.org/1999/xlink" xlink:href="PP987169" ext-link-type="gen" xlink:type="simple">PP987169</ext-link>), Russia: Kabardino-Balkaria, vicinity of Tyrnyauz village, right tributary of Baksan River, 1904 m a.s.l., <named-content xmlns:xlink="http://www.w3.org/1999/xlink" content-type="dwc:verbatimCoordinates" xlink:type="simple"><named-content content-type="geo-json" specific-use="{&#34;type&#34;:&#34;Point&#34;,&#34;coordinates&#34;:[42.866667,43.350000]}" id="NCID0EIGAE" xlink:type="simple">43°21'N, 42°52'E</named-content></named-content>; 19.5.2013, V.V. Martynov leg.</p><p>Type material is deposited in <named-content xmlns:xlink="http://www.w3.org/1999/xlink" content-type="dwc:institutional_code" xlink:title="Biology Centre of the Czech Academy of Sciences, Institute of Entomology" xlink:href="http://grbio.org/institution/biology-centre-academy-sciences-czech-republic-institute-entomology" xlink:type="simple">IECA</named-content>.</p></tp:treatment-sec><tp:treatment-sec sec-type="etymology" id="SECID0ETGAE"><title>Etymology.</title><p>The species name <italic><tp:taxon-name><tp:taxon-name-part taxon-name-part-type="genus" reg="Epeorus"/><tp:taxon-name-part taxon-name-part-type="species" reg="abditus">abditus</tp:taxon-name-part></tp:taxon-name></italic> (Latin) means hidden. It refers to rare distribution and morphological similarity with related species.</p></tp:treatment-sec><tp:treatment-sec sec-type="distribution" id="SECID0EDHAE"><title>Distribution and habitat preferences of larvae.</title><p><tp:taxon-name><tp:taxon-name-part taxon-name-part-type="genus" reg="Epeorus">Epeorus</tp:taxon-name-part> (<tp:taxon-name-part taxon-name-part-type="subgenus" reg="Caucasiron">Caucasiron</tp:taxon-name-part>) <tp:taxon-name-part taxon-name-part-type="species" reg="abditus">abditus</tp:taxon-name-part></tp:taxon-name> sp. nov. has relatively wide distribution in the Caucasus region but appears to be relatively rare due to low number of specimens obtained by extensive sampling. They were found in the Pontic Mountains and the Lesser Caucasus (northeast Türkiye and southwest Georgia), and the central (Russia: Kabardino-Balkaria) and eastern (Georgia: Kakheti) parts of the Greater Caucasus (Fig. <xref ref-type="fig" rid="F1">1</xref>). The larvae were found in low abundance in cold and clear streams and rivers between 792 and 2192 m a.s.l. on stony bed substrate in turbulent flow (Fig. <xref ref-type="fig" rid="F3">3</xref>). They were not recorded in urban and agricultural areas within the region, where many localities were investigated. Larvae co-occurred with <tp:taxon-name><tp:taxon-name-part taxon-name-part-type="genus" reg="Epeorus">E.</tp:taxon-name-part> (<tp:taxon-name-part taxon-name-part-type="subgenus" reg="Caucasiron">C.</tp:taxon-name-part>) <tp:taxon-name-part taxon-name-part-type="species" reg="znojkoi">znojkoi</tp:taxon-name-part></tp:taxon-name>, <tp:taxon-name><tp:taxon-name-part taxon-name-part-type="genus" reg="Epeorus">E.</tp:taxon-name-part> (<tp:taxon-name-part taxon-name-part-type="subgenus" reg="Caucasiron">C.</tp:taxon-name-part>) <tp:taxon-name-part taxon-name-part-type="species" reg="alpestris">alpestris</tp:taxon-name-part></tp:taxon-name> (Braasch, 1979), <tp:taxon-name><tp:taxon-name-part taxon-name-part-type="genus" reg="Epeorus">E.</tp:taxon-name-part> (<tp:taxon-name-part taxon-name-part-type="subgenus" reg="Caucasiron">C.</tp:taxon-name-part>) <tp:taxon-name-part taxon-name-part-type="species" reg="magnus">magnus</tp:taxon-name-part></tp:taxon-name>.</p><fig id="F1" position="float" orientation="portrait"><object-id xmlns:xlink="http://www.w3.org/1999/xlink" content-type="doi" xlink:type="simple">10.3897/zookeys.1214.131266.figure1</object-id><object-id xmlns:xlink="http://www.w3.org/1999/xlink" content-type="arpha" xlink:type="simple">3C0F4EB0-E0CC-53EE-9DDF-07867558A812</object-id><label>Figure 1.</label><caption><p>Distribution of <tp:taxon-name><tp:taxon-name-part taxon-name-part-type="genus" reg="Epeorus">Epeorus</tp:taxon-name-part> (<tp:taxon-name-part taxon-name-part-type="subgenus" reg="Caucasiron">Caucasiron</tp:taxon-name-part>) <tp:taxon-name-part taxon-name-part-type="species" reg="abditus">abditus</tp:taxon-name-part></tp:taxon-name> sp. nov.; global localisation of a study area (lower left corner) and our sampling sites investigated between 2008–2019 (lower right corner).</p></caption><graphic xmlns:xlink="http://www.w3.org/1999/xlink" xlink:href="zookeys-1214-265_article-131266__-g001.jpg" position="float" orientation="portrait" xlink:type="simple" id="oo_1150504.jpg"><uri content-type="original_file" xlink:type="simple">https://binary.pensoft.net/fig/1150504</uri></graphic></fig><fig id="F2" position="float" orientation="portrait"><object-id xmlns:xlink="http://www.w3.org/1999/xlink" content-type="doi" xlink:type="simple">10.3897/zookeys.1214.131266.figure2</object-id><object-id xmlns:xlink="http://www.w3.org/1999/xlink" content-type="arpha" xlink:type="simple">A3B29615-0758-5503-95B1-456E459226DA</object-id><label>Figure 2.</label><caption><p><abbrev xmlns:xlink="http://www.w3.org/1999/xlink" xlink:title="cytochrome oxidase subunit I" id="ABBRID0EMKAE" xlink:type="simple">COI</abbrev> gene tree with results of molecular species delimitation tools and larval morphology according to <xref ref-type="bibr" rid="B16">Hrivniak et al. (2020b)</xref>. Black points correspond to posterior probability 1. Delimitation of <tp:taxon-name><tp:taxon-name-part taxon-name-part-type="genus" reg="Epeorus">Epeorus</tp:taxon-name-part> (<tp:taxon-name-part taxon-name-part-type="subgenus" reg="Caucasiron">Caucasiron</tp:taxon-name-part>) <tp:taxon-name-part taxon-name-part-type="species" reg="abditus">abditus</tp:taxon-name-part></tp:taxon-name> sp. nov. is highlighted by the dashed frame.</p></caption><graphic xmlns:xlink="http://www.w3.org/1999/xlink" xlink:href="zookeys-1214-265_article-131266__-g002.jpg" position="float" orientation="portrait" xlink:type="simple" id="oo_1150505.jpg"><uri content-type="original_file" xlink:type="simple">https://binary.pensoft.net/fig/1150505</uri></graphic></fig><fig id="F3" position="float" orientation="portrait"><object-id xmlns:xlink="http://www.w3.org/1999/xlink" content-type="doi" xlink:type="simple">10.3897/zookeys.1214.131266.figure3</object-id><object-id xmlns:xlink="http://www.w3.org/1999/xlink" content-type="arpha" xlink:type="simple">B49225C8-83E3-5375-941A-0142BCEBCE30</object-id><label>Figure 3.</label><caption><p>The habitat (type locality) of <tp:taxon-name><tp:taxon-name-part taxon-name-part-type="genus" reg="Epeorus">Epeorus</tp:taxon-name-part> (<tp:taxon-name-part taxon-name-part-type="subgenus" reg="Caucasiron">Caucasiron</tp:taxon-name-part>) <tp:taxon-name-part taxon-name-part-type="species" reg="abditus">abditus</tp:taxon-name-part></tp:taxon-name> sp. nov. from northeast Türkiye (photo: G. Türkmen).</p></caption><graphic xmlns:xlink="http://www.w3.org/1999/xlink" xlink:href="zookeys-1214-265_article-131266__-g003.jpg" position="float" orientation="portrait" xlink:type="simple" id="oo_1150506.jpg"><uri content-type="original_file" xlink:type="simple">https://binary.pensoft.net/fig/1150506</uri></graphic></fig></tp:treatment-sec><tp:treatment-sec sec-type="description" id="SECID0ECMAE"><title>Description of larva.</title><p>General colouration of larvae yellowish brown with dark brown maculation. Body length of late instar larvae: ca 13.3 mm (female), 11.1–11.25 mm (male). Length of cerci approximately 1.2× body length.</p><p><bold><italic>Head</italic>.</bold> Shape oval to trapezoidal. Anterior and lateral margin rounded, posterior margin rounded in female (Fig. <xref ref-type="fig" rid="F4">4E</xref>) and slightly rounded in male (Fig. <xref ref-type="fig" rid="F4">4D</xref>). Head dimensions of late instar larvae: length ca 4.5 mm, width ca 3.2 mm in female; length ca 4.05 mm, width 2.75–2.8 mm in male. Head width/length ratio: 1.46–1.48 in female; 1.46–1.51 in male.</p><fig id="F4" position="float" orientation="portrait"><object-id xmlns:xlink="http://www.w3.org/1999/xlink" content-type="doi" xlink:type="simple">10.3897/zookeys.1214.131266.figure4</object-id><object-id xmlns:xlink="http://www.w3.org/1999/xlink" content-type="arpha" xlink:type="simple">98D7E1D9-AF82-51C3-B486-D38DE4422DFF</object-id><label>Figure 4.</label><caption><p><tp:taxon-name><tp:taxon-name-part taxon-name-part-type="genus" reg="Epeorus">Epeorus</tp:taxon-name-part> (<tp:taxon-name-part taxon-name-part-type="subgenus" reg="Caucasiron">Caucasiron</tp:taxon-name-part>) <tp:taxon-name-part taxon-name-part-type="species" reg="abditus">abditus</tp:taxon-name-part></tp:taxon-name> sp. nov., larva <bold>A</bold> habitus in dorsal view <bold>B</bold> habitus in ventral view <bold>C</bold> habitus in lateral view <bold>D</bold> head of male in dorsal view <bold>E</bold> head of female in dorsal view <bold>F</bold> middle leg in dorsal view <bold>G</bold> abdominal terga <bold>H, I</bold> abdominal sterna II–VI (arrow points on median maculation) <bold>J</bold> gills VII (in natural position from ventral view).</p></caption><graphic xmlns:xlink="http://www.w3.org/1999/xlink" xlink:href="zookeys-1214-265_article-131266__-g004.jpg" position="float" orientation="portrait" xlink:type="simple" id="oo_1150507.jpg"><uri content-type="original_file" xlink:type="simple">https://binary.pensoft.net/fig/1150507</uri></graphic></fig><p>Colouration of head: dorsal surface with pair of elongated maculae located along epicranial suture; pale stripes extending from lateral ocelli to lateral edges of head; blurred (or rectangular) macula between ocelli; rounded maculae anterolateral of lateral ocelli; blurred (or triangular) maculae near inner edges of compound eyes; pair of stripes (or scattered smaller maculae) located anteriorly from median ocellus (Fig. <xref ref-type="fig" rid="F4">4D, E</xref>). Compound eyes grey to brownish to black. Ocelli blackish. Antennae yellowish brown, scapus and pedicellus darkened. Hair-like setae along anterior margin of head extend to lateral margins. Dorsal surface of head covered with fine hair-like setae and sparsely distributed stick-like setae. Sparse longer and fine hair-like setae located posteriorly to eyes.</p><p><bold><italic>Mouthparts</italic>.</bold> Labrum (Fig. <xref ref-type="fig" rid="F5">5A</xref>) widened anteriorly, with anterior margin slightly rounded or nearly straight (in dorsal view), lateral angles rounded. Dorsal surface (Fig. <xref ref-type="fig" rid="F5">5A</xref>, left) sparsely covered with hair-like setae and short bristle-like setae; 5–6 longer bristle-like setae located antero-medially and two antero-laterally. Epipharynx with longer, shortly plumose bristles situated along lateral to anterior margin (Fig. <xref ref-type="fig" rid="F5">5A</xref>, right; range of setation figured as large black dots), and brush of fine hair-like setae medially (not figured); ventral surface with group of 10–16 setae of various size located medio-posteriorly. Outer incisors of both mandibles with three apical teeth (Fig. <xref ref-type="fig" rid="F5">5B, C</xref>). Inner incisor of left mandible with three apical teeth, right inner incisor bifurcated. Outer edge of both mandibular incisors with numerous setae (range of setae marked with dashed polygons).</p><fig id="F5" position="float" orientation="portrait"><object-id xmlns:xlink="http://www.w3.org/1999/xlink" content-type="doi" xlink:type="simple">10.3897/zookeys.1214.131266.figure5</object-id><object-id xmlns:xlink="http://www.w3.org/1999/xlink" content-type="arpha" xlink:type="simple">2F8561FE-7515-511E-9ECE-71C6DDB4D704</object-id><label>Figure 5.</label><caption><p><tp:taxon-name><tp:taxon-name-part taxon-name-part-type="genus" reg="Epeorus">Epeorus</tp:taxon-name-part> (<tp:taxon-name-part taxon-name-part-type="subgenus" reg="Caucasiron">Caucasiron</tp:taxon-name-part>) <tp:taxon-name-part taxon-name-part-type="species" reg="abditus">abditus</tp:taxon-name-part></tp:taxon-name> sp. nov., larva <bold>A</bold> labrum (left half in dorsal view, right half in ventral view; black dots refer to range of setae) <bold>B</bold> incisors of left mandible <bold>C</bold> incisors of right mandible (dashed polygons on outer edge of both mandibles refer to range of setae) <bold>D</bold> setae on dorsal surface of femora <bold>E</bold> surface and posterior margin of abdominal tergum VII <bold>F</bold> gill I <bold>G</bold> gill III (arrow points to projection on costal margin) <bold>H</bold> gill VII (flattened on slide) <bold>I</bold> gill VII (in natural position from ventral view) <bold>J, K</bold> abdominal segments VIII–X in lateral view (arrow points on postero-lateral projection) <bold>L</bold> sternum IX of female.</p></caption><graphic xmlns:xlink="http://www.w3.org/1999/xlink" xlink:href="zookeys-1214-265_article-131266__-g005.jpg" position="float" orientation="portrait" xlink:type="simple" id="oo_1150508.jpg"><uri content-type="original_file" xlink:type="simple">https://binary.pensoft.net/fig/1150508</uri></graphic></fig><p><bold><italic>Thorax</italic>.</bold> Pronotum anteriorly narrowed, lateral edges slightly curved. Metanotum with slight postero-medial projection. Dorsal surface with dark brown maculation as on Fig. <xref ref-type="fig" rid="F4">4A</xref> and covered with fine, hair-like setae (as on abdominal terga and head); sparse longer, hair-like setae along pro-, meso- and metanotal suture.</p><p><bold><italic>Legs</italic>.</bold> Colour pattern of femora as on Fig. <xref ref-type="fig" rid="F4">4F</xref>. Femora without medial hypodermal spot. Femora apically slightly darkened; patella-tibial suture darkened; tarsi proximally and distally darkened. Dorsal surface of femora covered by short (sporadically elongated) apically rounded spatulate setae (Fig. <xref ref-type="fig" rid="F5">5D</xref>). Dorsal margin of tibiae and tarsi with row of long setae; ventral margin of both with short distally accumulated spine-like setae. Tarsal claws with 3–4 denticles.</p><p><bold><italic>Abdominal terga</italic>.</bold> Colour pattern of abdominal terga consists of transversal stripe along anterior margin of terga I–IX, medially extending to: i) large median triangular macula on terga II–III (IV), and ii) triangular or T-shaped macula on terga V–IX (medial macula on tergum VIII and IX often widened). Median macula on terga V–VII surrounded by pale area (Fig. <xref ref-type="fig" rid="F4">4G</xref>). Tergum X without distinct maculation. Lateral margin of terga I–IX with oblique macula. Denticles along posterior margin on terga strongly sclerotised, irregular and pointed (Fig. <xref ref-type="fig" rid="F5">5E</xref>). Surface of terga covered with hair-like setae and sparsely with stick-like setae. Tergum X with short postero-lateral projections (Fig. <xref ref-type="fig" rid="F5">5J, K</xref>). Longitudinal medial row of hair-like setae along abdominal terga present.</p><p><bold><italic>Abdominal sterna</italic>.</bold> Yellowish, with colouration pattern on sterna I–VIII consisting of rounded median macula (Fig. <xref ref-type="fig" rid="F4">4H</xref>, arrow). In more pigmented specimens, median macula with paired pale spots located medio-posteriorly. Rounded median macula often poorly expressed and only medio-posterior edge of sterna is slightly pigmented (Fig. <xref ref-type="fig" rid="F4">4I</xref>, arrow). Colouration pattern sporadically restricted to sterna I and II or absent. Sternum IX of female with V-shaped median emargination and surface covered by setae centrally (Fig. <xref ref-type="fig" rid="F5">5L</xref>).</p><p><bold><italic>Gills</italic>.</bold> Dorsal surface of gill plate I yellowish; of gill plates II–VII greyish on anterior half, brownish on posterior half. Ventral margin of all gill plates yellowish. Costal projection on gill plate III well-developed (Fig. <xref ref-type="fig" rid="F5">5G</xref>, arrow). Gill plate VII wide (in natural position of ventral view; Figs <xref ref-type="fig" rid="F4">4J</xref>, <xref ref-type="fig" rid="F5">5H, I</xref>).</p><p><bold><italic>Cerci</italic>.</bold> Yellowish brown, basally darkened.</p></tp:treatment-sec><tp:treatment-sec sec-type="Subimagoes, imagoes, and eggs" id="SECID0EQTAE"><title>Subimagoes, imagoes, and eggs.</title><p>Unknown.</p></tp:treatment-sec><tp:treatment-sec sec-type="Morphological diagnostics of larvae" id="SECID0EVTAE"><title>Morphological diagnostics of larvae.</title><p><tp:taxon-name><tp:taxon-name-part taxon-name-part-type="genus" reg="Epeorus">Epeorus</tp:taxon-name-part> (<tp:taxon-name-part taxon-name-part-type="subgenus" reg="Caucasiron">Caucasiron</tp:taxon-name-part>) <tp:taxon-name-part taxon-name-part-type="species" reg="abditus">abditus</tp:taxon-name-part></tp:taxon-name> sp. nov. can be distinguished by the combination of the following morphological characters: i) femora without median spot (Fig. <xref ref-type="fig" rid="F4">4F</xref>); ii) abdominal sterna with circular median macula as on Fig. <xref ref-type="fig" rid="F4">4H</xref> (colouration may be restricted to medio-posterior part of sterna as on Fig. <xref ref-type="fig" rid="F4">4I</xref>); iii) abdominal terga V–VII with triangular or T-shaped macula surrounded by pale area (Fig. <xref ref-type="fig" rid="F4">4G</xref>); iv) tergum X with short postero-lateral projection (Fig. <xref ref-type="fig" rid="F5">5J, K</xref>, arrow); v) surface of abdominal terga with hair-like setae (Fig. <xref ref-type="fig" rid="F5">5E</xref>); vi) shape of gill plates VII wide (in natural position from ventral view, Figs <xref ref-type="fig" rid="F4">4J</xref>; <xref ref-type="fig" rid="F5">5H, I</xref>).</p></tp:treatment-sec><tp:treatment-sec sec-type="Morphological affinities" id="SECID0EJVAE"><title>Morphological affinities.</title><p><tp:taxon-name><tp:taxon-name-part taxon-name-part-type="genus" reg="Epeorus">Epeorus</tp:taxon-name-part> (<tp:taxon-name-part taxon-name-part-type="subgenus" reg="Caucasiron">Caucasiron</tp:taxon-name-part>) <tp:taxon-name-part taxon-name-part-type="species" reg="abditus">abditus</tp:taxon-name-part></tp:taxon-name> sp. nov. is similar to several species from the Caucasus and neighbouring Mediterranean and Irano-Anatolian ranges, namely <tp:taxon-name><tp:taxon-name-part taxon-name-part-type="genus" reg="Epeorus">E.</tp:taxon-name-part> (<tp:taxon-name-part taxon-name-part-type="subgenus" reg="Caucasiron">C.</tp:taxon-name-part>) <tp:taxon-name-part taxon-name-part-type="species" reg="alpestris">alpestris</tp:taxon-name-part></tp:taxon-name> (distributed in the Greater Caucasus), <tp:taxon-name><tp:taxon-name-part taxon-name-part-type="genus" reg="Epeorus">E.</tp:taxon-name-part> (<tp:taxon-name-part taxon-name-part-type="subgenus" reg="Caucasiron">C.</tp:taxon-name-part>) <tp:taxon-name-part taxon-name-part-type="species" reg="alborzicus">alborzicus</tp:taxon-name-part></tp:taxon-name> Hrivniak &amp; Sroka, 2020 (Alborz Mountains), and <tp:taxon-name><tp:taxon-name-part taxon-name-part-type="genus" reg="Epeorus">E.</tp:taxon-name-part> (<tp:taxon-name-part taxon-name-part-type="subgenus" reg="Caucasiron">C.</tp:taxon-name-part>) <tp:taxon-name-part taxon-name-part-type="species" reg="bicolliculatus">bicolliculatus</tp:taxon-name-part></tp:taxon-name> Hrivniak, 2017 (Pontic Mountains, Lesser and Greater Caucasus). All of them possess abdominal sterna with a rounded median macula and femora without median spot (<xref ref-type="bibr" rid="B16">Hrivniak et al. 2020b</xref>).</p><p><tp:taxon-name><tp:taxon-name-part taxon-name-part-type="genus" reg="Epeorus">Epeorus</tp:taxon-name-part> (<tp:taxon-name-part taxon-name-part-type="subgenus" reg="Caucasiron">C.</tp:taxon-name-part>) <tp:taxon-name-part taxon-name-part-type="species" reg="alpestris">alpestris</tp:taxon-name-part></tp:taxon-name> can be distinguished from <tp:taxon-name><tp:taxon-name-part taxon-name-part-type="genus" reg="Epeorus">E.</tp:taxon-name-part> (<tp:taxon-name-part taxon-name-part-type="subgenus" reg="Caucasiron">C.</tp:taxon-name-part>) <tp:taxon-name-part taxon-name-part-type="species" reg="abditus">abditus</tp:taxon-name-part></tp:taxon-name> sp. nov. by the absence of postero-lateral projections on the tergum X (<xref ref-type="bibr" rid="B16">Hrivniak et al. 2020b</xref>, fig. 17L) present in <tp:taxon-name><tp:taxon-name-part taxon-name-part-type="genus" reg="Epeorus">E.</tp:taxon-name-part> (<tp:taxon-name-part taxon-name-part-type="subgenus" reg="Caucasiron">C.</tp:taxon-name-part>) <tp:taxon-name-part taxon-name-part-type="species" reg="abditus">abditus</tp:taxon-name-part></tp:taxon-name> sp. nov. (Fig. <xref ref-type="fig" rid="F5">5J, K</xref>, arrow). Additionally, the rounded maculae on abdominal sterna are always present in <tp:taxon-name><tp:taxon-name-part taxon-name-part-type="genus" reg="Epeorus">E.</tp:taxon-name-part> (<tp:taxon-name-part taxon-name-part-type="subgenus" reg="Caucasiron">C.</tp:taxon-name-part>) <tp:taxon-name-part taxon-name-part-type="species" reg="alpestris">alpestris</tp:taxon-name-part></tp:taxon-name> (<xref ref-type="bibr" rid="B16">Hrivniak et al. 2020b</xref>, fig. 16I), whereas the colouration pattern of abdominal sterna varies from a well-defined pattern (Fig. <xref ref-type="fig" rid="F4">4H</xref>) to an indistinct (Fig. <xref ref-type="fig" rid="F4">4I</xref>) or no pattern in <tp:taxon-name><tp:taxon-name-part taxon-name-part-type="genus" reg="Epeorus">E.</tp:taxon-name-part> (<tp:taxon-name-part taxon-name-part-type="subgenus" reg="Caucasiron">C.</tp:taxon-name-part>) <tp:taxon-name-part taxon-name-part-type="species" reg="abditus">abditus</tp:taxon-name-part></tp:taxon-name> sp. nov. Moreover, <tp:taxon-name><tp:taxon-name-part taxon-name-part-type="genus" reg="Epeorus">Epeorus</tp:taxon-name-part> (<tp:taxon-name-part taxon-name-part-type="subgenus" reg="Caucasiron">C.</tp:taxon-name-part>) <tp:taxon-name-part taxon-name-part-type="species" reg="alpestris">alpestris</tp:taxon-name-part></tp:taxon-name> is characterised by typical maculation of abdominal terga (<xref ref-type="bibr" rid="B16">Hrivniak et al. 2020b</xref>, fig. 16G, H).</p><p><tp:taxon-name><tp:taxon-name-part taxon-name-part-type="genus" reg="Epeorus">Epeorus</tp:taxon-name-part> (<tp:taxon-name-part taxon-name-part-type="subgenus" reg="Caucasiron">C.</tp:taxon-name-part>) <tp:taxon-name-part taxon-name-part-type="species" reg="alborzicus">alborzicus</tp:taxon-name-part></tp:taxon-name> possesses abdominal sterna with a large circular medial macula (<xref ref-type="bibr" rid="B16">Hrivniak et al. 2020b</xref>, fig. 40L–N) and blurred macula (or a pair of rounded maculae) on tergum II and III (<xref ref-type="bibr" rid="B16">Hrivniak et al. 2020b</xref>, fig. 40H, I), in contrast to <tp:taxon-name><tp:taxon-name-part taxon-name-part-type="genus" reg="Epeorus">E.</tp:taxon-name-part> (<tp:taxon-name-part taxon-name-part-type="subgenus" reg="Caucasiron">C.</tp:taxon-name-part>) <tp:taxon-name-part taxon-name-part-type="species" reg="abditus">abditus</tp:taxon-name-part></tp:taxon-name> sp. nov. with relatively small rounded medial macula on abdominal sterna (Fig. <xref ref-type="fig" rid="F4">4H, I</xref>) and triangular macula on tergum II and III (Fig. <xref ref-type="fig" rid="F4">4G</xref>).</p><p><tp:taxon-name><tp:taxon-name-part taxon-name-part-type="genus" reg="Epeorus">Epeorus</tp:taxon-name-part> (<tp:taxon-name-part taxon-name-part-type="subgenus" reg="Caucasiron">C.</tp:taxon-name-part>) <tp:taxon-name-part taxon-name-part-type="species" reg="bicolliculatus">bicolliculatus</tp:taxon-name-part></tp:taxon-name> differs from <tp:taxon-name><tp:taxon-name-part taxon-name-part-type="genus" reg="Epeorus">E.</tp:taxon-name-part> (<tp:taxon-name-part taxon-name-part-type="subgenus" reg="Caucasiron">C.</tp:taxon-name-part>) <tp:taxon-name-part taxon-name-part-type="species" reg="abditus">abditus</tp:taxon-name-part></tp:taxon-name> sp. nov. by the presence of paired postero-medial protuberances on abdominal terga II–IX (<xref ref-type="bibr" rid="B16">Hrivniak et al. 2020b</xref>, fig. 34H) and basally widened setae on the surface of terga (<xref ref-type="bibr" rid="B16">Hrivniak et al. 2020b</xref>, fig. 35E) in contrast to basally narrow setae in <tp:taxon-name><tp:taxon-name-part taxon-name-part-type="genus" reg="Epeorus">E.</tp:taxon-name-part> (<tp:taxon-name-part taxon-name-part-type="subgenus" reg="Caucasiron">C.</tp:taxon-name-part>) <tp:taxon-name-part taxon-name-part-type="species" reg="abditus">abditus</tp:taxon-name-part></tp:taxon-name> sp. nov. (Fig. <xref ref-type="fig" rid="F5">5E</xref>).</p><p>The larvae of <tp:taxon-name><tp:taxon-name-part taxon-name-part-type="genus" reg="Epeorus">E.</tp:taxon-name-part> (<tp:taxon-name-part taxon-name-part-type="subgenus" reg="Caucasiron">C.</tp:taxon-name-part>) <tp:taxon-name-part taxon-name-part-type="species" reg="abditus">abditus</tp:taxon-name-part></tp:taxon-name> sp. nov. with weakly pigmented abdominal sterna may be erroneously assigned to <tp:taxon-name><tp:taxon-name-part taxon-name-part-type="genus" reg="Epeorus">E.</tp:taxon-name-part> (<tp:taxon-name-part taxon-name-part-type="subgenus" reg="Caucasiron">C.</tp:taxon-name-part>) <tp:taxon-name-part taxon-name-part-type="species" reg="magnus">magnus</tp:taxon-name-part></tp:taxon-name> (distributed in the Greater and Lesser Caucasus, Pontic and Taurus Mountains). This species differs from <tp:taxon-name><tp:taxon-name-part taxon-name-part-type="genus" reg="Epeorus">E.</tp:taxon-name-part> (<tp:taxon-name-part taxon-name-part-type="subgenus" reg="Caucasiron">C.</tp:taxon-name-part>) <tp:taxon-name-part taxon-name-part-type="species" reg="abditus">abditus</tp:taxon-name-part></tp:taxon-name> sp. nov. by the presence of dense bristle-like setae on the dorsal surface of the labrum (<xref ref-type="bibr" rid="B16">Hrivniak et al. 2020b</xref>, fig. 11A) in contrast to sparse and hair-like setae in <tp:taxon-name><tp:taxon-name-part taxon-name-part-type="genus" reg="Epeorus">E.</tp:taxon-name-part> (<tp:taxon-name-part taxon-name-part-type="subgenus" reg="Caucasiron">C.</tp:taxon-name-part>) <tp:taxon-name-part taxon-name-part-type="species" reg="abditus">abditus</tp:taxon-name-part></tp:taxon-name> sp. nov. (Fig. <xref ref-type="fig" rid="F5">5A</xref>). In addition, <tp:taxon-name><tp:taxon-name-part taxon-name-part-type="genus" reg="Epeorus">E.</tp:taxon-name-part> (<tp:taxon-name-part taxon-name-part-type="subgenus" reg="Caucasiron">C.</tp:taxon-name-part>) <tp:taxon-name-part taxon-name-part-type="species" reg="magnus">magnus</tp:taxon-name-part></tp:taxon-name> often has clearly developed lateral projections on the tergum X (<xref ref-type="bibr" rid="B16">Hrivniak et al. 2020b</xref>, fig. 11K–M) in contrast to only short projections in <tp:taxon-name><tp:taxon-name-part taxon-name-part-type="genus" reg="Epeorus">E.</tp:taxon-name-part> (<tp:taxon-name-part taxon-name-part-type="subgenus" reg="Caucasiron">C.</tp:taxon-name-part>) <tp:taxon-name-part taxon-name-part-type="species" reg="abditus">abditus</tp:taxon-name-part></tp:taxon-name> sp. nov. (Fig. <xref ref-type="fig" rid="F5">5J, K</xref>).</p><p>Two species distributed in the western and central Greater Caucasus, namely <tp:taxon-name><tp:taxon-name-part taxon-name-part-type="genus" reg="Epeorus">E.</tp:taxon-name-part> (<tp:taxon-name-part taxon-name-part-type="subgenus" reg="Caucasiron">C.</tp:taxon-name-part>) <tp:taxon-name-part taxon-name-part-type="species" reg="soldani">soldani</tp:taxon-name-part></tp:taxon-name> (Braasch, 1979) and <tp:taxon-name><tp:taxon-name-part taxon-name-part-type="genus" reg="Epeorus">E.</tp:taxon-name-part> (<tp:taxon-name-part taxon-name-part-type="subgenus" reg="Caucasiron">C.</tp:taxon-name-part>) <tp:taxon-name-part taxon-name-part-type="species" reg="sinitshenkovae">sinitshenkovae</tp:taxon-name-part></tp:taxon-name> (Braasch &amp; Zimmerman, 1979), have abdominal sterna without or with weakly developed colouration pattern and no femoral spot. <tp:taxon-name><tp:taxon-name-part taxon-name-part-type="genus" reg="Epeorus">Epeorus</tp:taxon-name-part> (<tp:taxon-name-part taxon-name-part-type="subgenus" reg="Caucasiron">C.</tp:taxon-name-part>) <tp:taxon-name-part taxon-name-part-type="species" reg="soldani">soldani</tp:taxon-name-part></tp:taxon-name> can also be easily distinguished from <tp:taxon-name><tp:taxon-name-part taxon-name-part-type="genus" reg="Epeorus">E.</tp:taxon-name-part> (<tp:taxon-name-part taxon-name-part-type="subgenus" reg="Caucasiron">C.</tp:taxon-name-part>) <tp:taxon-name-part taxon-name-part-type="species" reg="abditus">abditus</tp:taxon-name-part></tp:taxon-name> sp. nov. by setae on abdominal terga that are basally widened in the former species (<xref ref-type="bibr" rid="B16">Hrivniak et al. 2020b</xref>, fig. 20E) and narrow in the latter (Fig. <xref ref-type="fig" rid="F5">5E</xref>). <tp:taxon-name><tp:taxon-name-part taxon-name-part-type="genus" reg="Epeorus">Epeorus</tp:taxon-name-part> (<tp:taxon-name-part taxon-name-part-type="subgenus" reg="Caucasiron">C.</tp:taxon-name-part>) <tp:taxon-name-part taxon-name-part-type="species" reg="sinitshenkovae">sinitshenkovae</tp:taxon-name-part></tp:taxon-name> can be separated by a poorly developed projection on costal margin of gill plates (<xref ref-type="bibr" rid="B16">Hrivniak et al. 2020b</xref>, fig. 26G) from <tp:taxon-name><tp:taxon-name-part taxon-name-part-type="genus" reg="Epeorus">E.</tp:taxon-name-part> (<tp:taxon-name-part taxon-name-part-type="subgenus" reg="Caucasiron">C.</tp:taxon-name-part>) <tp:taxon-name-part taxon-name-part-type="species" reg="abditus">abditus</tp:taxon-name-part></tp:taxon-name> sp. nov. bearing a well-developed projection (Fig. <xref ref-type="fig" rid="F5">5G</xref>). Additionally, <tp:taxon-name><tp:taxon-name-part taxon-name-part-type="genus" reg="Epeorus">E.</tp:taxon-name-part> (<tp:taxon-name-part taxon-name-part-type="subgenus" reg="Caucasiron">C.</tp:taxon-name-part>) <tp:taxon-name-part taxon-name-part-type="species" reg="sinitshenkovae">sinitshenkovae</tp:taxon-name-part></tp:taxon-name> is characterised by a specific colouration of abdominal terga and femora (<xref ref-type="bibr" rid="B16">Hrivniak et al. 2020b</xref>, fig. 25H, F).</p><p>All other species of <tp:taxon-name><tp:taxon-name-part taxon-name-part-type="genus" reg="Epeorus">E.</tp:taxon-name-part> (<tp:taxon-name-part taxon-name-part-type="subgenus" reg="Caucasiron">Caucasiron</tp:taxon-name-part>)</tp:taxon-name> from the Caucasus, Mediterranean, and Irano-Anatolian ranges can be easily distinguished from <tp:taxon-name><tp:taxon-name-part taxon-name-part-type="genus" reg="Epeorus">E.</tp:taxon-name-part> (<tp:taxon-name-part taxon-name-part-type="subgenus" reg="Caucasiron">C.</tp:taxon-name-part>) <tp:taxon-name-part taxon-name-part-type="species" reg="abditus">abditus</tp:taxon-name-part></tp:taxon-name> sp. nov. by the presence of specific colouration pattern of abdominal sterna and/or presence of femoral spot. These include <tp:taxon-name><tp:taxon-name-part taxon-name-part-type="genus" reg="Epeorus">E.</tp:taxon-name-part> (<tp:taxon-name-part taxon-name-part-type="subgenus" reg="Caucasiron">C.</tp:taxon-name-part>) <tp:taxon-name-part taxon-name-part-type="species" reg="caucasicus">caucasicus</tp:taxon-name-part></tp:taxon-name> (Tshernova, 1938), <tp:taxon-name><tp:taxon-name-part taxon-name-part-type="genus" reg="Epeorus">E.</tp:taxon-name-part> (<tp:taxon-name-part taxon-name-part-type="subgenus" reg="Caucasiron">C.</tp:taxon-name-part>) <tp:taxon-name-part taxon-name-part-type="species" reg="nigripilosus">nigripilosus</tp:taxon-name-part></tp:taxon-name> (Sinitshenkova, 1976), <tp:taxon-name><tp:taxon-name-part taxon-name-part-type="genus" reg="Epeorus">E.</tp:taxon-name-part> (<tp:taxon-name-part taxon-name-part-type="subgenus" reg="Caucasiron">C.</tp:taxon-name-part>) <tp:taxon-name-part taxon-name-part-type="species" reg="zagrosicus">zagrosicus</tp:taxon-name-part></tp:taxon-name> Hrivniak &amp; Sroka, 2020, <tp:taxon-name><tp:taxon-name-part taxon-name-part-type="genus" reg="Epeorus">E.</tp:taxon-name-part> (<tp:taxon-name-part taxon-name-part-type="subgenus" reg="Caucasiron">C.</tp:taxon-name-part>) <tp:taxon-name-part taxon-name-part-type="species" reg="iranicus">iranicus</tp:taxon-name-part></tp:taxon-name> (Braasch &amp; Soldán, 1979), <tp:taxon-name><tp:taxon-name-part taxon-name-part-type="genus" reg="Epeorus">E.</tp:taxon-name-part> (<tp:taxon-name-part taxon-name-part-type="subgenus" reg="Caucasiron">C.</tp:taxon-name-part>) <tp:taxon-name-part taxon-name-part-type="species" reg="longimaculatus">longimaculatus</tp:taxon-name-part></tp:taxon-name> (Braasch, 1980), <tp:taxon-name><tp:taxon-name-part taxon-name-part-type="genus" reg="Epeorus">E.</tp:taxon-name-part> (<tp:taxon-name-part taxon-name-part-type="subgenus" reg="Caucasiron">C.</tp:taxon-name-part>) <tp:taxon-name-part taxon-name-part-type="species" reg="turcicus">turcicus</tp:taxon-name-part></tp:taxon-name> Hrivniak, Türkmen &amp; Kazancı, 2019, <tp:taxon-name><tp:taxon-name-part taxon-name-part-type="genus" reg="Epeorus">E.</tp:taxon-name-part> (<tp:taxon-name-part taxon-name-part-type="subgenus" reg="Caucasiron">C.</tp:taxon-name-part>) <tp:taxon-name-part taxon-name-part-type="species" reg="shargi">shargi</tp:taxon-name-part></tp:taxon-name>, <tp:taxon-name><tp:taxon-name-part taxon-name-part-type="genus" reg="Epeorus">E.</tp:taxon-name-part> (<tp:taxon-name-part taxon-name-part-type="subgenus" reg="Caucasiron">C.</tp:taxon-name-part>) <tp:taxon-name-part taxon-name-part-type="species" reg="hyrcanicus">hyrcanicus</tp:taxon-name-part></tp:taxon-name>, and <tp:taxon-name><tp:taxon-name-part taxon-name-part-type="genus" reg="Epeorus">E.</tp:taxon-name-part> (<tp:taxon-name-part taxon-name-part-type="subgenus" reg="Caucasiron">C.</tp:taxon-name-part>) <tp:taxon-name-part taxon-name-part-type="species" reg="tripertitus">tripertitus</tp:taxon-name-part></tp:taxon-name>.</p></tp:treatment-sec><ref-list><ref id="B16"><mixed-citation xmlns:xlink="http://www.w3.org/1999/xlink" xlink:type="simple"><person-group><name name-style="western"><surname>Hrivniak</surname><given-names>Ľ</given-names></name><name name-style="western"><surname>Sroka</surname><given-names>P</given-names></name><name name-style="western"><surname>Bojková</surname><given-names>J</given-names></name><name name-style="western"><surname>Godunko</surname><given-names>RJ</given-names></name></person-group> (<year>2020b</year>) <article-title>Identification guide to larvae of Caucasian <tp:taxon-name><tp:taxon-name-part taxon-name-part-type="genus">Epeorus</tp:taxon-name-part> (<tp:taxon-name-part taxon-name-part-type="subgenus">Caucasiron</tp:taxon-name-part>)</tp:taxon-name> (<tp:taxon-name><tp:taxon-name-part taxon-name-part-type="order">Ephemeroptera</tp:taxon-name-part></tp:taxon-name>, <tp:taxon-name><tp:taxon-name-part taxon-name-part-type="family">Heptageniidae</tp:taxon-name-part></tp:taxon-name>).</article-title><source>ZooKeys</source><volume>986</volume>: <fpage>1</fpage>–<lpage>53</lpage>. <ext-link xlink:href="10.3897/zookeys.986.56276" ext-link-type="doi" xlink:type="simple">https://doi.org/10.3897/zookeys.986.56276</ext-link></mixed-citation></ref></ref-list></tp:taxon-treatment>
